# Supplementary material for: The growing armamentarium of image-guided tumor ablation in interventional oncology
Source: Radiol Adv. 2025 Sep 11;2(5):umaf033. doi: 10.1093/radadv/umaf033 (PMC12483156; doi:10.1093/radadv/umaf033)
Supplement: umaf033_Supplementary_Data [file umaf033_supplementary_data.zip]

Archive with 16 entries (16 files):
- 539566794_130622276_1754996981327.pdf
- 535014816_130622403_1751179714617.pdf
- 535014830_130623529_1751342994229.pdf
- 535014833_112307717_1751037717872.pdf
- 539566811_130623444_1755193377950.pdf
- 535014809_130622012_1751335479353.pdf
- 539566799_112307316_1754915460668.pdf
- 535014822_130623104_1751046794741.pdf
- 539566800_112308982_1754065063059.pdf
- 539566791_130622192_1755611000140.pdf
- 535014817_130622509_1751050434412.pdf
- 539566809_112308741_1754934795770.pdf
- 539566808_130623290_1755623042453.pdf
- 539566807_112308386_1755966613049.pdf
- 539566815_130623614_1755185942138.pdf
- 539566812_130623482_1754583038551.pdf
